# Supplementary material for: Integrative Magnetic Resonance Imaging and Metabolomic Characterization of a Glioblastoma Rat Model
Source: Brain Sci. 2024 Apr 23;14(5):409. doi: 10.3390/brainsci14050409 (PMC11118082; doi:10.3390/brainsci14050409)
Supplement: Supplementary file 1 [file brainsci-14-00409-s001.zip]

Archive with 1 entries (1 files):
- brainsci-2951747-supplementary material.pdf
